# Supplementary material for: Comparison of Infectious Bronchitis Virus (IBV) Pathogenesis and Host Responses in Young Male and Female Chickens
Source: Viruses. 2023 Nov 22;15(12):2285. doi: 10.3390/v15122285 (PMC10747771; doi:10.3390/v15122285)
Supplement: Supplementary file 1 [file viruses-15-02285-s001.zip]

Archive with 1 entries (1 files):
- viruses-2713912-supplementary.pdf
